# Supplementary material for: The First Records of the In Silico Antiviral and Antibacterial Actions of Molecules Detected in Extracts of Algerian Fir (Abies numidica De Lannoy) Using LC-MS/MS Analysis
Source: Plants (Basel). 2024 Apr 30;13(9):1246. doi: 10.3390/plants13091246 (PMC11085235; doi:10.3390/plants13091246)
Supplement: Supplementary file 1 [file plants-13-01246-s001.zip]

Archive with 1 entries (1 files):
- plants-2953752-Supplementary Material.pdf
